# Supplementary material for: Who Is Paying the Extinction Debt? Phylogenetic and Functional Structuring on Greek Islands Is Shaped by Sea‐Level Rise Since the Last Glacial Maximum
Source: Ecol Evol. 2026 Jun 29;16(7):e73894. doi: 10.1002/ece3.73894 (PMC13314317; doi:10.1002/ece3.73894)
Supplement: Supplementary file 2 — Data S1: ece373894‐sup‐0002‐DataS1.csv. [file ECE3-16-e73894-s002.csv]

	Island	Alternative_spelling	islands_vt	multiple_islands_vt	Fragmented	Land_bridge	Island_type	Biogeographic_region	SR	PD_MPD	PD_NRI	FD_MPD	FD_NRI	Area	Paleo_area	Delta_area	Delta_area_percentage	Area_rate	Time_since_isolation	Notes	PD_structure	FD_structure
1	Adelphi	Adelfoi	Nisída Megálo Adelfoí	FALSE	TRUE	TRUE	Fragmented land bridge	Sporades	2	361.0476488	-0.880287819	1	-1.135435543	1437777.862	2432047980	2430610202	99.9	167628.2898	14500		Random	Random
2	Aeg-Ang		NA	FALSE	TRUE	TRUE	Fragmented land bridge	Argo-Saronic	13	238.9606167	1.022030519	0.614414138	1.084992478	132902065.1	5458892286	5325990221	97.6	1183553.382	4500		Random	Random
3	Aegina	Aigina	Aegina Island	FALSE	TRUE	TRUE	Fragmented land bridge	Argo-Saronic	7	263.1929624	-0.108707548	0.572282299	1.507261388	86977251.58	132902065.1	45924813.52	34.6	5740.60169	8000		Random	Random
4	Agathonisi		Agathonísi	FALSE	TRUE	TRUE	Fragmented land bridge	East-Aegean	2	361.0476554	-0.90045724	1	-1.26425867	16087942.98	64126955.95	48039012.97	74.9	3843.121038	12500	Or singular?	Random	Random
5	Agios Efstratios	Agios Eustratios	Nisí Ágios Efstrátios	FALSE	TRUE	TRUE	Fragmented land bridge	Argo-Saronic	3	348.8732789	-1.224819581	0.833333333	-1.129971126	44307632.75	32262942797	32218635164	99.9	2221974.839	14500		Random	Random
6	Agios Georgios		Nisída Ágios Geórgios	TRUE	TRUE	FALSE	Fragmented long-time isolated	Cyclades	2	361.047662	-0.888928002	1	0.058148586	75408.1353	39548024.79	39472616.65	99.8	3289.384721	12000	A. Georgios of the cyclades is not a separate polygon in the coastline grids	Overdispersed	Random
7	Agios Ioannis		Nisída Ágios Ioánnis	TRUE	TRUE	TRUE	Fragmented land bridge	Argo-Saronic	2	361.0476536	-0.89930731	1	0.435323382	1399699.545	5458892286	5457492586	100	436599.4069	12500		Random	Random
8	Ag-Pho		NA	FALSE	TRUE	FALSE	Fragmented long-time isolated	Cyclades	5	292.2427369	-0.664070415	0.725111111	-0.494135549	39548024.79	187802796.8	148254772	78.9	296509.544	500		Random	Random
9	Ag-Pho-Sik		NA	FALSE	TRUE	FALSE	Fragmented long-time isolated	Cyclades	12	254.4353157	0.2260132	0.624789562	0.024730106	187802796.8	5882804188	5695001391	96.8	3796667.594	1500		Random	Random
10	Ali-Chal		NA	FALSE	TRUE	FALSE	Fragmented long-time isolated	East-Aegean	11	278.8378244	-0.719397339	0.646106483	0.265414537	9001441.608	92917177.89	83915736.28	90.3	5993.981163	14000		Random	Random
11	Alimia		Nisída Alimiá	FALSE	TRUE	FALSE	Fragmented long-time isolated	East-Aegean	3	355.9968439	-1.312377559	0.666666667	1.848456639	92917177.89	102658352.9	9741175.01	9.5	1298.823335	7500		Overdispersed	Random
12	Alo-Man		NA	FALSE	TRUE	TRUE	Fragmented land bridge	Sporades	8	284.0724612	-0.768765093	0.622011952	0.710201615	81823057.95	108620759.3	26797701.35	24.7	53595.4027	500		Random	Random
13	Alonissos	Alonnisos	Nisí Alónnisos	FALSE	TRUE	TRUE	Fragmented land bridge	Sporades	8	284.0724612	-0.768765093	0.622011952	0.710201615	69502388.44	81823057.95	12320669.51	15.1	1540.083689	8000		Random	Random
14	Amorgos		Amorgos	FALSE	FALSE	FALSE	Unfragmented long-time isolated	Cyclades	7	251.4611669	0.241156244	0.598106713	0.943048859	133033174.3	304761228.9	171728054.6	56.3	7987.351377	21500		Random	Random
15	Anafi		Nisí Anáfi	FALSE	FALSE	FALSE	Unfragmented long-time isolated	Cyclades	9	292.5076609	-1.150547917	0.648683046	0.079029908	41299268.55	262942310.1	221643041.6	84.3	10308.97868	21500		Random	Random
16	Andros		Andros	FALSE	TRUE	FALSE	Fragmented long-time isolated	Cyclades	11	257.9071604	0.058703136	0.620959596	0.154165856	391673689.2	767033824.8	375360135.6	48.9	35748.58434	10500		Random	Random
17	Angistri	Agkistri	Nisí Agkístri	FALSE	TRUE	TRUE	Fragmented land bridge	Argo-Saronic	2	345.895229	-0.780821808	0.5	1.832312912	13075304.04	132902065.1	119826761.1	90.2	14978.34513	8000		Random	Random
18	Antikeros	Antikeri	Nisída Antíkeri	FALSE	TRUE	FALSE	Fragmented long-time isolated	Cyclades	3	352.4712125	-1.210322729	0.833333333	-0.628042502	2717288.24	1561344736	1558627448	99.8	124690.1958	12500		Random	Random
19	Antikythira	Antikythera	Nisí Antikýthira	FALSE	FALSE	FALSE	Unfragmented long-time isolated	South-Aegean	3	355.9968429	-1.351754322	0.833333333	-0.575070672	22486924.51	161689287.8	139202363.3	86.1	6474.528525	21500		Overdispersed	Random
20	Antimilos		Nisída Antímilos	FALSE	FALSE	FALSE	Unfragmented long-time isolated	Cyclades	3	352.4712032	-1.238058006	0.833333333	-1.054688949	9587044.547	28556941.93	18969897.38	66.4	882.3208085	21500	Volcanic island. Part of Milos complex	Random	Random
21	Antiparos		Nisí Antíparos	FALSE	TRUE	FALSE	Fragmented long-time isolated	Cyclades	8	295.4069152	-1.092696474	0.68390377	-1.193625533	38468626.83	48859599.59	10390972.76	21.3	20781.94552	500		Random	Random
24	Ark-Lips		NA	FALSE	TRUE	TRUE	Fragmented land bridge	East-Aegean	20	246.9696594	0.948819798	0.62183845	0.106796221	107400413.6	32262942797	32155542383	99.7	10718514.13	3000		Random	Random
25	Arkos		Nisída Árkos	FALSE	TRUE	TRUE	Fragmented land bridge	Sporades	2	102.3346336	1.383052429	1	-0.135228304	531066.6303	2432047980	2431516913	100	286060.8133	8500		Random	Random
27	Ast-Dhra-Stro		NA	FALSE	TRUE	TRUE	Fragmented land bridge	Argo-Saronic	13	238.9606167	1.022030519	0.614414138	1.084992478	480710.2372	91255815.61	90775105.37	99.5	18155.02107	5000		Random	Random
28	Astypalaia		Nisí Astypálaia	FALSE	FALSE	FALSE	Unfragmented long-time isolated	East-Aegean	2	361.047662	-0.888928002	1	0.058148586	105846237.6	364475843.6	258629606	71	12029.284	21500		Overdispersed	Random
29	Chalki	Halki	Nisí Chálki	FALSE	TRUE	FALSE	Fragmented long-time isolated	East-Aegean	11	278.8378244	-0.719397339	0.646106483	0.265414537	29940480.6	92917177.89	62976697.29	67.8	4498.335521	14000		Random	Random
30	Chios	Khios	Khios	FALSE	FALSE	TRUE	Unfragmented land bridge	East-Aegean	15	226.6643447	1.669603294	0.593939394	1.03787418	858532214.6	32262942797	31404410582	97.3	3489378.954	9000		Random	Random
31	Cycladia-0		NA	FALSE	FALSE	FALSE	Unfragmented long-time isolated	Cyclades	16	222.4105452	2.139813434	0.611950697	-0.074079798	7049212153	8085761087	1036548934	12.8	2073097.868	500		Random	Random
32	Cycladia-1		NA	FALSE	TRUE	FALSE	Fragmented long-time isolated	Cyclades	13	243.6057857	0.765383562	0.625578704	-0.048516116	5882804188	7049212153	1166407965	16.5	1166407.965	1000		Random	Random
33	Cycladia-10		NA	FALSE	TRUE	FALSE	Fragmented long-time isolated	Cyclades	10	266.2117774	-0.231379474	0.631404321	-0.152065289	263625191.2	275289949.9	11664758.7	4.2	11664.7587	1000		Random	Random
34	Cycladia-11		NA	FALSE	TRUE	FALSE	Fragmented long-time isolated	Cyclades	10	266.2117774	-0.231379474	0.631404321	-0.152065289	48859599.59	263625191.2	214765591.6	81.5	47725.68702	4500		Random	Random
35	Cycladia-2		NA	FALSE	TRUE	FALSE	Fragmented long-time isolated	Cyclades	12	254.4353157	0.2260132	0.624789562	0.024730106	2223513675	5882804188	3659290513	62.2	7318581.026	500		Random	Random
36	Cycladia-3		NA	FALSE	TRUE	FALSE	Fragmented long-time isolated	Cyclades	11	265.7300638	-0.23774383	0.636679293	-0.341946165	1561344736	2223513675	662168939	29.8	662168.939	1000		Random	Random
37	Cycladia-4		NA	FALSE	TRUE	FALSE	Fragmented long-time isolated	Cyclades	11	265.7300638	-0.23774383	0.636679293	-0.341946165	1396935886	1561344736	164408850	10.5	164408.85	1000		Random	Random
38	Cycladia-5		NA	FALSE	TRUE	FALSE	Fragmented long-time isolated	Cyclades	11	265.7300638	-0.23774383	0.636679293	-0.341946165	1246257984	1396935886	150677902	10.8	301355.804	500		Random	Random
39	Cycladia-6		NA	FALSE	TRUE	FALSE	Fragmented long-time isolated	Cyclades	11	265.7300638	-0.23774383	0.636679293	-0.341946165	988241450.8	1246257984	258016533.2	20.7	258016.5332	1000		Random	Random
40	Cycladia-7		NA	FALSE	TRUE	FALSE	Fragmented long-time isolated	Cyclades	11	265.7300638	-0.23774383	0.636679293	-0.341946165	366228788.8	988241450.8	622012662	62.9	622012.662	1000		Random	Random
41	Cycladia-8		NA	FALSE	TRUE	FALSE	Fragmented long-time isolated	Cyclades	10	266.2117774	-0.231379474	0.631404321	-0.152065289	317648922.2	366228788.8	48579866.6	13.3	97159.7332	500		Random	Random
42	Cycladia-9		NA	FALSE	TRUE	FALSE	Fragmented long-time isolated	Cyclades	10	266.2117774	-0.231379474	0.631404321	-0.152065289	275289949.9	317648922.2	42358972.3	13.3	42358.9723	1000		Random	Random
43	Delos	Dilos	Nisí Dílos	FALSE	TRUE	FALSE	Fragmented long-time isolated	Cyclades	5	328.460024	-1.521975689	0.724008811	-0.523261924	4521496.549	25558469.81	21036973.26	82.3	2804.929768	7500		Random	Random
44	Despotiko		Nisída Despotikó	FALSE	TRUE	FALSE	Fragmented long-time isolated	Cyclades	7	291.4687083	-0.876313875	0.67526455	-0.882135101	9222497.879	48859599.59	39637101.71	81.1	19818.55086	2000		Random	Random
45	Dhokos	Dokos	Nisí Dokós	FALSE	FALSE	TRUE	Unfragmented land bridge	Argo-Saronic	5	319.2650811	-1.277002513	0.647765363	1.255445151	15261236.82	5458892286	5443631049	99.7	604847.8944	9000		Random	Random
46	Dia		Nisí Día	FALSE	FALSE	FALSE	Unfragmented long-time isolated	South-Aegean	2	361.0476445	-0.884598321	1	-0.841820482	13301596.43	37915634.93	24614038.5	64.9	1144.839	21500		Random	Random
47	Didymo	Didymi	Nisída Didými	FALSE	TRUE	FALSE	Fragmented long-time isolated	Cyclades	2	361.047662	-0.888928002	1	0.058148586	586254.313	117149157.1	116562902.8	99.5	13713.28268	8500		Overdispersed	Random
48	Dis-Tag		NA	FALSE	TRUE	TRUE	Fragmented land bridge	Argo-Saronic	5	327.2151728	-1.47020621	0.7172	-0.72202099	213614.4071	91255815.61	91042201.2	99.8	9583.3896	9500		Overdispersed	Random
49	Donoussa		NA	FALSE	TRUE	FALSE	Fragmented long-time isolated	Cyclades	3	352.4712125	-1.210322729	0.833333333	-0.628042502	15958879.31	5882804188	5866845309	99.7	419060.3792	14000	Donoussa does not have a polygon in paleopolygons greece	Random	Random
50	Dragonada		Nisída Dragonáda	FALSE	FALSE	FALSE	Unfragmented long-time isolated	South-Aegean	2	361.047637	-0.871405264	1	-0.818104054	3512845.948	23640780.04	20127934.09	85.1	936.182981	21500	Fragmented	Random	Random
51	Dryonisi	Dryonissi	Dryonísi	FALSE	TRUE	FALSE	Fragmented long-time isolated	Cyclades	3	355.9968462	-1.267521729	0.833333333	-0.682290182	493102.5359	317648922.2	317155819.7	99.8	37312.44937	8500		Overdispersed	Random
52	Ereikoussa		Nisí Ereikoússa	FALSE	TRUE	TRUE	Fragmented land bridge	Ionian	2	335.3183037	-0.696506418	1	-1.093142486	4276567.007	3673250891	3668974324	99.9	282228.7942	13000		Random	Random
53	Filitzi	Filitsi	Nisída Filítsi	FALSE	TRUE	FALSE	Fragmented long-time isolated	Cyclades	2	361.0476536	-0.89930731	1	0.435323382	192622.2752	263625191.2	263432568.9	99.9	526865.1378	500		Random	Random
54	Folegandros	Pholegandros	Nisí Folégandros	FALSE	TRUE	FALSE	Fragmented long-time isolated	Cyclades	4	320.6461387	-1.021857758	0.797247024	-1.056364407	35174940.57	39548024.79	4373084.22	11.1	364.423685	12000		Random	Random
55	Fourni		Nisí Foúrnoi	TRUE	TRUE	TRUE	Fragmented land bridge	East-Aegean	4	300.9794219	-0.745649338	0.697211155	-0.288437968	48054232.19	55904492.57	7850260.38	14	1308.37673	6000	Fourni's paleopolygonsgreece polygon includes the islands of Thimenaki	Random	Random
56	Four-Thy		NA	FALSE	TRUE	TRUE	Fragmented land bridge	East-Aegean	21	252.6020563	0.596362944	0.625876323	-0.08573611	55904492.57	32262942797	32207038304	99.8	4025879.788	8000		Random	Random
57	Gaidouronisi	Gaidouronissi	Gaïdouronísi	TRUE	TRUE	FALSE	Fragmented long-time isolated	Cyclades	2	361.047662	-0.888928002	1	0.058148586	149754.5062	317648922.2	317499167.7	100	37352.84326	8500		Overdispersed	Random
59	Gavdos		Nisí Gávdos	FALSE	TRUE	FALSE	Fragmented long-time isolated	South-Aegean	3	355.996834	-1.352561456	0.666666667	0.859672732	35254002.7	98985274.55	63731271.85	64.4	5793.751986	11000		Overdispersed	Random
60	Gav-Gav		NA	FALSE	TRUE	FALSE	Fragmented long-time isolated	South-Aegean	3	355.996834	-1.352561456	0.666666667	0.859672732	98985274.55	248643106.2	149657831.7	60.2	14965.78317	10000		Overdispersed	Random
61	Gioura		Nisída Gioúra	FALSE	TRUE	FALSE	Fragmented long-time isolated	Sporades	2	361.047662	-0.888928002	1	0.058148586	12879051.52	168146467.7	155267416.2	92.3	10708.09767	14500		Overdispersed	Random
62	Glaropounta	Glarompi	Nisída Glarómpi	FALSE	TRUE	FALSE	Fragmented long-time isolated	Cyclades	3	355.9968356	-1.30566999	0.833333333	-1.479840288	203708.4088	1683423.586	1479715.177	87.9	211.3878825	7000		Overdispersed	Random
63	Glar-Pan		NA	FALSE	TRUE	FALSE	Fragmented long-time isolated	Cyclades	10	266.2117774	-0.231379474	0.631404321	-0.152065289	1683423.586	366228788.8	364545365.2	99.5	145818.1461	2500		Random	Random
64	Gokceada	Imbros	Imbros	FALSE	TRUE	TRUE	Fragmented land bridge	East-Aegean	10	178.1554317	3.057351389	0.621681682	1.430318902	289823520.6	1660459187	1370635666	82.5	119185.7101	11500		Clustered	Random
65	Gok-Lim		NA	FALSE	TRUE	TRUE	Fragmented land bridge	East-Aegean	20	246.9696594	0.945556962	0.619919591	0.20029374	1660459187	32262942797	30602483610	94.9	20401655.74	1500		Random	Random
66	Gyaros		Nisí Gýaros	FALSE	TRUE	FALSE	Fragmented long-time isolated	Cyclades	4	351.7086212	-1.648551425	0.775894539	-0.492405989	19820723.43	7049212153	7029391430	99.7	468626.0953	15000		Overdispersed	Random
67	Ikaria	Icaria	Icaria	FALSE	FALSE	TRUE	Unfragmented land bridge	East-Aegean	6	330.2109547	-1.722491993	0.742013889	-1.722040859	262048215.2	32262942797	32000894582	99.2	2000055.911	16000		Overdispersed	Overdispersed
68	Ionia-4		NA	FALSE	TRUE	TRUE	Fragmented land bridge	Ionian	21	249.0261843	0.840096507	0.58411045	2.099570145	1111783947	3673250891	2561466944	69.7	5122933.888	500		Random	Random
69	Ios		Ios	FALSE	TRUE	FALSE	Fragmented long-time isolated	Cyclades	6	292.7843064	-0.803862577	0.713481481	-0.534994027	115198518.3	2223513675	2108315157	94.8	156171.4931	13500		Random	Random
70	Iraklia	Irakleia	Nisí Irákleia	FALSE	TRUE	FALSE	Fragmented long-time isolated	Cyclades	5	292.2427369	-0.664070415	0.725111111	-0.494135549	20493340.03	1396935886	1376442546	98.5	119690.6562	11500		Random	Random
71	Kalymnos		Kalymnos Island	FALSE	TRUE	TRUE	Fragmented land bridge	East-Aegean	11	206.415981	2.205382533	0.652427893	-0.057617876	118507648.7	149934122.3	31426473.6	21	31426.4736	1000		Random	Random
72	Kar-Kas		NA	FALSE	TRUE	FALSE	Fragmented long-time isolated	East-Aegean	7	303.6271014	-1.185988396	0.667899829	-0.084494495	337205310	655240638	318035328	48.5	27655.24591	11500		Random	Random
73	Karpathos		Karpathos	FALSE	TRUE	FALSE	Fragmented long-time isolated	East-Aegean	7	303.6271014	-1.185988396	0.667899829	-0.084494495	655240638	805549231.1	150308593.1	18.7	15821.95717	9500		Random	Random
74	Kasos	Casos	Kasos Island	FALSE	TRUE	FALSE	Fragmented long-time isolated	East-Aegean	5	329.7236123	-1.4332173	0.662350598	-0.116657097	71016064.1	655240638	584224573.9	89.2	50802.13686	11500		Random	Random
76	Kat-Del-Rin		NA	FALSE	TRUE	FALSE	Fragmented long-time isolated	Cyclades	8	287.6254474	-0.863221512	0.656001984	-0.564857681	25558469.81	254764794.9	229206325.1	90	57301.58127	4000		Random	Random
77	Kea	Tzia	Kea	FALSE	FALSE	TRUE	Unfragmented land bridge	Cyclades	6	161.5120136	2.423091441	0.59057971	2.272445478	138273089.1	368067706.1	229794617	62.4	15847.90462	14500		Clustered	Clustered
78	Kerkyra	Corfu	Corfu	TRUE	TRUE	TRUE	Fragmented land bridge	Ionian	21	249.0261843	0.840096507	0.58411045	2.099570145	600636893.1	782495780.9	181858887.8	23.2	20206.54309	9000		Random	Random
79	Kerkyraclust-0		NA	FALSE	TRUE	TRUE	Fragmented land bridge	Ionian	21	249.0261843	0.840096507	0.58411045	2.099570145	857757072.8	1111783947	254026874.2	22.8	169351.2495	1500		Random	Random
80	Kerkyraclust-1		NA	FALSE	TRUE	TRUE	Fragmented land bridge	Ionian	21	249.0261843	0.840096507	0.58411045	2.099570145	782495780.9	857757072.8	75261291.9	8.8	150522.5838	500		Random	Random
81	Keros		Nisída Kéros	FALSE	TRUE	FALSE	Fragmented long-time isolated	Cyclades	3	352.4712125	-1.210322729	0.833333333	-0.628042502	17410531.91	85971772.04	68561240.13	79.7	7617.91557	9000		Random	Random
82	Kerosclust		NA	FALSE	TRUE	FALSE	Fragmented long-time isolated	Cyclades	11	265.7300638	-0.23774383	0.636679293	-0.341946165	85971772.04	1246257984	1160286212	93.1	580143.106	2000		Random	Random
83	Kim-Mil-Poly		NA	FALSE	FALSE	FALSE	Unfragmented long-time isolated	Cyclades	9	280.8744732	-0.707712959	0.630671668	-0.44529698	40520052.22	42884379.98	2364327.76	5.5	315.2437013	7500	Volcanic island.	Random	Random
84	Kimolos		Nisí Kímolos	FALSE	TRUE	FALSE	Fragmented long-time isolated	Cyclades	9	280.8744732	-0.707712959	0.630671668	-0.44529698	255523438.4	743077414.3	487553975.9	65.6	36115.10933	13500	Volcanic island. Part of Milos complex	Random	Random
85	Kinaros		Nisída Kínaros	FALSE	TRUE	FALSE	Fragmented long-time isolated	East-Aegean	2	361.047662	-0.888928002	1	0.058148586	5500109.085	10635701.43	5135592.345	48.3	427.9660288	12000		Overdispersed	Random
86	Kin-Lev		NA	FALSE	TRUE	FALSE	Fragmented long-time isolated	East-Aegean	4	317.872946	-1.079160128	0.68128655	1.467630051	42693989.18	67356949.63	24662960.45	36.6	2740.328939	9000		Random	Random
87	Kithnos	Kythnos	Nisí Kýthnos	FALSE	FALSE	FALSE	Unfragmented long-time isolated	Cyclades	7	301.6085974	-1.191814988	0.661920073	-0.929584977	67356949.63	254490913.4	187133963.8	73.5	8703.905292	21500		Random	Random
88	Kopria		Nisída Kopriá	FALSE	TRUE	FALSE	Fragmented long-time isolated	Cyclades	2	361.047662	-0.888928002	1	0.058148586	150086.6439	2223513675	2223363588	100	164693.5991	13500		Overdispersed	Random
89	Kos		Kos	FALSE	TRUE	TRUE	Fragmented land bridge	East-Aegean	16	242.3370163	1.008685388	0.602358218	0.948865002	293792054.1	387896573.4	94104519.3	24.3	12547.26924	7500	Partly volcanic?	Random	Random
90	Koufonisi	Koufonissi	Koufonísi	TRUE	TRUE	FALSE	Fragmented long-time isolated	Cyclades	2	361.0476554	-0.852734198	1	-0.720250465	6586261.243	85971772.04	79385510.8	92.3	8820.612311	9000		Random	Random
91	Kriti	Crete	Crete	TRUE	FALSE	FALSE	Unfragmented long-time isolated	South-Aegean	8	306.1330705	-1.485118056	0.692534195	0.427862504	8331583851	10706889906	2375306055	22.2	110479.3514	21500		Random	Random
92	Kyra Panagia		Nisí Kyrá Panagiá	FALSE	TRUE	TRUE	Fragmented land bridge	Sporades	2	361.047662	-0.888928002	1	0.058148586	28127715.75	168146467.7	140018752	83.3	10001.33943	14000		Overdispersed	Random
93	Kyr-Giour		NA	FALSE	TRUE	TRUE	Fragmented land bridge	Sporades	14	254.5589851	0.266340404	0.57230419	2.723175088	168146467.7	2432047980	2263901512	93.1	348292.5404	6500		Random	Clustered
94	Kythira	Kythera	Kythira	FALSE	FALSE	FALSE	Unfragmented long-time isolated	Ionian	10	289.5131342	-1.163123101	0.618445897	-0.126195607	285170674.8	618048564.1	332877889.3	53.9	15482.69253	21500		Random	Random
95	Lazaretto	Gouvino	Nisída Goúvino	FALSE	TRUE	TRUE	Fragmented land bridge	Ionian	2	102.3346291	1.432193366	1	0.22400709	51699.98841	782495780.9	782444080.9	100	86938.23121	9000		Random	Random
96	Leros		Léros Island	FALSE	TRUE	TRUE	Fragmented land bridge	East-Aegean	9	227.5142263	1.220762758	0.667438272	-0.911116419	60088970.58	256653004.5	196564033.9	76.6	24570.50424	8000		Random	Random
97	Lesvos	Lesbos	Lesbos	FALSE	FALSE	TRUE	Unfragmented land bridge	East-Aegean	16	222.9523568	2.005935122	0.601012731	0.85376816	1656670701	32262942797	30606272096	94.9	3060627.21	10000		Random	Random
98	Levitha		Nisída Levítha	FALSE	TRUE	FALSE	Fragmented long-time isolated	East-Aegean	4	317.872946	-1.079160128	0.68128655	1.467630051	10632234.81	23825653.3	13193418.49	55.4	1099.451541	12000		Random	Random
99	Levkada		NA	FALSE	TRUE	TRUE	Fragmented land bridge	Ionian	14	261.1608569	-0.065519948	0.574080433	1.779393359	302500000	3673250891	3370750891	91.8	1348300.356	2500	Paleoisland vectors classifies this as Eurasia	Random	Random
100	Limnos	Lemnos	Lemnos	FALSE	TRUE	TRUE	Fragmented land bridge	East-Aegean	7	242.2397243	0.534102071	0.63020313	-0.126732635	489831087	1660459187	1170628100	70.5	101793.7478	11500		Random	Random
101	Lipsos	Leipsoi	Nisí Leipsoí	FALSE	TRUE	TRUE	Fragmented land bridge	East-Aegean	6	249.3422863	0.306465533	0.672311828	-0.219380742	18652073	107400413.6	88748340.6	82.6	8874.83406	10000		Random	Random
102	Makares	Agios Nikolaos	Nisída Ágios Nikólaos	TRUE	TRUE	FALSE	Fragmented long-time isolated	Cyclades	2	361.047662	-0.888928002	1	0.058148586	1702398.245	2223513675	2221811277	99.9	164578.6131	13500		Overdispersed	Random
103	Manolas		Nisída Manolás	FALSE	TRUE	TRUE	Fragmented land bridge	Sporades	2	361.047662	-0.888928002	1	0.058148586	41622.65442	81823057.95	81781435.3	99.9	10222.67941	8000		Overdispersed	Random
104	Mathraki		Nisí Mathráki	FALSE	TRUE	TRUE	Fragmented land bridge	Ionian	2	335.3183103	-0.634557034	0.5	1.766912322	3581863.842	857757072.8	854175209	99.6	89913.17989	9500		Random	Random
105	Meganisi		Nisída Meganísi	FALSE	TRUE	TRUE	Fragmented land bridge	Ionian	7	230.2807503	0.913965377	0.623765635	0.936166297	23237100.93	3673250891	3650013790	99.4	384211.9779	9500		Random	Random
106	Milos		Milos	FALSE	TRUE	FALSE	Fragmented long-time isolated	Cyclades	9	280.8744732	-0.707712959	0.630671668	-0.44529698	166600674.6	177305802.8	10705128.2	6	1427.350427	7500	Volcanic island. 0.8 - 1.2 Myr (Matsuda et al., 1999)	Random	Random
107	Mykonos		Mykonos	FALSE	TRUE	FALSE	Fragmented long-time isolated	Cyclades	8	287.6254474	-0.863221512	0.656001984	-0.564857681	92883589.44	254764794.9	161881205.5	63.5	14076.62656	11500		Random	Random
108	Mykonosclust-0		NA	FALSE	TRUE	FALSE	Fragmented long-time isolated	Cyclades	12	254.4353157	0.2260132	0.624789562	0.024730106	1332654691	5882804188	4550149497	77.3	4550149.497	1000		Random	Random
109	Mykonosclust-1		NA	FALSE	TRUE	FALSE	Fragmented long-time isolated	Cyclades	12	254.4353157	0.2260132	0.624789562	0.024730106	254764794.9	1332654691	1077889896	80.9	718593.2641	1500		Random	Random
110	Naxos		Naxos	FALSE	TRUE	FALSE	Fragmented long-time isolated	Cyclades	9	291.3241414	-1.070777626	0.688850309	-1.430364964	438828640.1	1246257984	807429343.9	64.8	80742.93439	10000		Random	Random
111	Nisyros	Nisiros	Nisí Nísyros	FALSE	FALSE	FALSE	Unfragmented long-time isolated	East-Aegean	8	277.913894	-0.474350054	0.68554354	-0.625663989	43349725.28	69662626.54	26312901.26	37.8	1223.855873	21500	Volcanic island. Active 0.1 - 0.8 Myr (Matsuda et al., 1999)	Random	Random
112	Othoni		Nisí Othonoí	FALSE	TRUE	TRUE	Fragmented land bridge	Ionian	3	253.2634656	0.073182581	0.666666667	0.923879192	11949380.11	1111783947	1099834567	98.9	99984.96063	11000		Random	Random
113	Ovriokastro	Viokastro	Nisída Viókastro	FALSE	TRUE	FALSE	Fragmented long-time isolated	Cyclades	3	352.4712125	-1.210322729	0.833333333	-0.628042502	181857.1379	275289949.9	275108092.8	99.9	36681.07903	7500		Random	Random
114	Panterionisi	Panteronisi	Panteronísi	FALSE	TRUE	FALSE	Fragmented long-time isolated	Cyclades	3	355.9968462	-1.267521729	0.833333333	-0.682290182	654082.5822	1683423.586	1029341.004	61.1	171.556834	6000		Overdispersed	Random
115	Paros		Paros	FALSE	TRUE	FALSE	Fragmented long-time isolated	Cyclades	10	266.2117774	-0.231379474	0.631404321	-0.152065289	203528491.1	263625191.2	60096700.1	22.8	120193.4002	500		Random	Random
116	Patmos		Nisí Pátmos	FALSE	FALSE	TRUE	Unfragmented land bridge	East-Aegean	5	135.1088236	2.725521469	0.697972973	0.534164581	38923335.24	32262942797	32224019462	99.9	2301715.676	14000		Clustered	Random
117	Pax-Ant		NA	FALSE	TRUE	TRUE	Fragmented land bridge	Ionian	21	249.0261843	0.840096507	0.58411045	2.099570145	51163646.1	3673250891	3622087245	98.6	804908.2766	4500		Random	Random
118	Paxos		Paxós	FALSE	TRUE	TRUE	Fragmented land bridge	Ionian	6	271.0425658	-0.25643031	0.602529762	1.170665273	23463220.1	51163646.1	27700426	54.1	2915.834316	9500		Random	Random
120	Petassi		Nisída Petási	FALSE	TRUE	TRUE	Fragmented land bridge	Argo-Saronic	2	361.0476536	-0.89930731	1	0.435323382	523080.6125	60362449.65	59839369.04	99.1	119678.7381	500		Random	Random
121	Polyaigos	Polyaegos	Nisí Polýaigos	FALSE	TRUE	FALSE	Fragmented long-time isolated	Cyclades	7	277.8559353	-0.475929985	0.698566805	-1.631250965	19878462.9	21265533.47	1387070.57	6.5	184.9427427	7500	Volcanic island. Part of Milos complex	Random	Random
122	Poros		NA	FALSE	TRUE	TRUE	Fragmented land bridge	Argo-Saronic	6	299.5767377	-0.990243171	0.537466667	1.974072439	3.10E+07	5458892286	5427892286	99.4	1550826.367	3500	In paleopolygons greece this is connected to the mainland	Random	Random
123	Psara		Nisí Psará	FALSE	FALSE	FALSE	Unfragmented long-time isolated	East-Aegean	13	260.6954406	-0.056440129	0.587206197	1.297097784	41808389.38	197422516	155614126.6	78.8	7237.866354	21500		Random	Random
124	Pserimos		Nisí Psérimos	FALSE	TRUE	TRUE	Fragmented land bridge	East-Aegean	5	321.2112317	-1.361478366	0.704117647	0.31660139	16712285.25	387896573.4	371184288.2	95.7	49491.23842	7500		Random	Random
125	Pser-Kos		NA	FALSE	TRUE	TRUE	Fragmented land bridge	East-Aegean	19	252.3000208	0.550358077	0.62112167	0.177901798	387896573.4	32262942797	31875046224	98.8	15937523.11	2000		Random	Random
126	Psili	Ypsili	Nisída Ypsilí	TRUE	FALSE	TRUE	Unfragmented land bridge	Argo-Saronic	7	301.0063701	-1.175747742	0.663369963	-0.277475276	2461981.567	5458892286	5456430304	100	341026.894	16000		Random	Random
127	Repi		NA	FALSE	TRUE	TRUE	Fragmented land bridge	Sporades	2	361.047662	-0.888928002	1	0.058148586	156205.9676	2432047980	2431891774	100	286104.9146	8500	Paleoisland vectors doesn't include this island	Overdispersed	Random
128	Rineia		Nisída Ríneia	FALSE	TRUE	FALSE	Fragmented long-time isolated	Cyclades	4	351.7086179	-1.666720677	0.770190896	-0.931950576	16611925.49	25558469.81	8946544.32	35	1192.872576	7500		Overdispersed	Random
129	Rodos	Rhodes	Rhodes	FALSE	FALSE	FALSE	Unfragmented long-time isolated	East-Aegean	4	305.7554559	-0.841394916	0.715803453	-0.499097131	1417418860	1943909512	526490652	27.1	24487.9373	21500		Random	Random
130	Salamina		Nisí Salamína	TRUE	TRUE	TRUE	Fragmented land bridge	Argo-Saronic	8	296.9816082	-1.192687554	0.604142857	1.045658798	103024043.5	5458892286	5355868243	98.1	892644.7071	6000		Random	Random
131	Samos		Samos	FALSE	TRUE	TRUE	Fragmented land bridge	East-Aegean	17	251.1659682	0.495287141	0.613434436	0.420406118	487971231.9	32262942797	31774971565	98.5	3738231.949	8500		Random	Random
132	Samothraki	Samothrace	Samothraki	FALSE	FALSE	TRUE	Unfragmented land bridge	North-Aegean	13	267.8890205	-0.356492386	0.580598888	1.645765845	184052936.7	270295297.2	86242360.5	31.9	7840.214591	11000		Random	Random
133	Schoinoussa		Nisí Schoinoússa	FALSE	TRUE	FALSE	Fragmented long-time isolated	Cyclades	4	320.6461387	-1.021857758	0.797247024	-1.056364407	10672206.5	85971772.04	75299565.54	87.6	8366.618393	9000		Random	Random
134	Serifos		Nisí Sérifos	FALSE	FALSE	FALSE	Unfragmented long-time isolated	Cyclades	5	332.2610149	-1.484076044	0.780530973	-1.237434005	77666806.39	217817746.4	140150940	64.3	6518.648373	21500		Overdispersed	Random
135	Sifnos		Nisí Sífnos	FALSE	FALSE	FALSE	Unfragmented long-time isolated	Cyclades	3	352.4712125	-1.210322729	0.833333333	-0.628042502	81105682.8	181491407.1	100385724.3	55.3	4669.103456	21500		Random	Random
136	Sikinos		Nisí Síkinos	FALSE	TRUE	FALSE	Fragmented long-time isolated	Cyclades	5	292.2427369	-0.664070415	0.725111111	-0.494135549	44547932.57	187802796.8	143254864.2	76.3	11460.38914	12500		Random	Random
137	Skantzoura		Nisída Skántzoura	FALSE	FALSE	FALSE	Unfragmented long-time isolated	Sporades	2	361.047662	-0.888928002	1	0.058148586	7160905.989	61260274.52	54099368.53	88.3	2516.249699	21500		Overdispersed	Random
138	Ski-Asp		NA	FALSE	TRUE	TRUE	Fragmented land bridge	Sporades	12	274.4777054	-0.622935954	0.575060606	2.325234011	58861224.29	2432047980	2373186756	97.6	791062.2519	3000		Random	Clustered
139	Skiathos		Skiathos Island	FALSE	TRUE	TRUE	Fragmented land bridge	Sporades	11	284.8553362	-0.992332183	0.561672727	2.528682711	50188752.72	58861224.29	8672471.57	14.7	1576.813013	5500		Random	Clustered
140	Sko-Kass		NA	FALSE	TRUE	TRUE	Fragmented land bridge	Sporades	10	257.5657969	0.079606091	0.625453741	0.765506976	123794429.3	387309198	263514768.7	68	65878.69218	4000		Random	Random
141	Skopelos		Nisí Skópelos	FALSE	TRUE	FALSE	Fragmented long-time isolated	Sporades	7	298.9164595	-1.102352998	0.67447619	-0.325248132	100193588	123794429.3	23600841.3	19.1	2360.08413	10000		Random	Random
142	Skyros		Skyros	FALSE	TRUE	FALSE	Fragmented long-time isolated	Sporades	6	240.2973949	0.466787522	0.628904429	-0.09388068	223593932.8	622603166	399009233.2	64.1	19463.86503	20500	Fragmented long-time isolated	Random	Random
143	Spe-Spe		NA	FALSE	TRUE	TRUE	Fragmented land bridge	Argo-Saronic	12	250.1827194	0.45496371	0.610738863	1.226886456	34902944.65	5458892286	5423989341	99.4	10847978.68	500		Random	Random
144	Spetses		Nisí Spétses	FALSE	TRUE	TRUE	Fragmented land bridge	Argo-Saronic	9	241.6584371	0.627562493	0.571215139	1.841975156	21931538.31	34902944.65	12971406.34	37.2	1526.047805	8500		Random	Random
145	Spetsopoula		Nisída Spetsopoúla	FALSE	TRUE	TRUE	Fragmented land bridge	Argo-Saronic	2	345.895229	-0.780821808	0.5	1.832312912	2287149.904	34902944.65	32615794.75	93.4	3837.152323	8500		Random	Random
146	Sporadia-3		NA	FALSE	TRUE	TRUE	Fragmented land bridge	Sporades	14	254.5589851	0.266340404	0.57230419	2.723175088	387309198	2432047980	2044738782	84.1	4089477.564	500		Random	Clustered
147	Sporadia-4		NA	FALSE	TRUE	TRUE	Fragmented land bridge	Sporades	10	257.5657969	0.079606091	0.625453741	0.765506976	108620759.3	387309198	278688438.7	72	50670.62522	5500		Random	Random
148	Stavronisi		Nisída Stavronísi	FALSE	TRUE	TRUE	Fragmented land bridge	Argo-Saronic	3	352.4712109	-1.298524607	0.833333333	-0.624535859	438019.5449	5458892286	5458454266	100	376445.1218	14500		Overdispersed	Random
149	Strongyllo		Nisída Strongyló	TRUE	TRUE	FALSE	Fragmented long-time isolated	Cyclades	3	355.9968385	-1.364106802	0.833333333	-0.995515209	2005687.246	366228788.8	364223101.6	99.5	40469.23351	9000		Overdispersed	Random
151	Symi	Syme/Simi	Nisí Sými	FALSE	FALSE	FALSE	Unfragmented long-time isolated	East-Aegean	14	279.1463152	-0.877444138	0.628968254	-0.145042711	69644038	134980150.6	65336112.6	48.4	3038.888958	21500		Random	Random
152	Syr-Did		NA	FALSE	TRUE	FALSE	Fragmented long-time isolated	Cyclades	12	254.4353157	0.2260132	0.624789562	0.024730106	117149157.1	5882804188	5765655031	98	1048300.915	5500		Random	Random
153	Syrna		Nisída Sýrna	FALSE	FALSE	FALSE	Unfragmented long-time isolated	East-Aegean	2	361.047662	-0.888928002	1	0.058148586	9587385.437	37306687.14	27719301.7	74.3	1289.269847	21500		Overdispersed	Random
154	Syros		Nisí Sýros	FALSE	TRUE	FALSE	Fragmented long-time isolated	Cyclades	9	271.9922019	-0.432463089	0.634548611	-0.157689146	90425984.87	117149157.1	26723172.23	22.8	3143.902615	8500		Random	Random
155	Telendos		Nisída Télendos	FALSE	TRUE	TRUE	Fragmented land bridge	East-Aegean	3	280.244635	-0.183837703	0.833333333	-0.309037024	5562444.865	149934122.3	144371677.4	96.3	144371.6774	1000		Random	Random
156	Tel-Kal		NA	FALSE	TRUE	TRUE	Fragmented land bridge	East-Aegean	14	212.8280392	2.427777024	0.640128968	-0.486927355	149934122.3	256653004.5	106718882.2	41.6	15245.5546	7000		Clustered	Random
157	Tel-Kal-Ler		NA	FALSE	TRUE	TRUE	Fragmented land bridge	East-Aegean	20	246.9696594	0.948819798	0.62183845	0.106796221	256653004.5	32262942797	32006289793	99.2	7112508.843	4500		Random	Random
158	Tenedos	Bozcoada	Bozcoada	FALSE	TRUE	TRUE	Fragmented land bridge	East-Aegean	9	267.298667	-0.274237214	0.662712191	-0.795683271	40454132.83	32262942797	32222488664	99.9	3790881.019	8500		Random	Random
159	Thasos	Thassos	Thasos	FALSE	FALSE	TRUE	Unfragmented land bridge	North-Aegean	5	326.1854078	-1.407121621	0.758333333	-1.649426399	390611830.8	498170142.9	107558312.1	21.6	11950.92357	9000		Random	Random
160	Thira	Santorini	Santorini Island	FALSE	FALSE	FALSE	Unfragmented long-time isolated	Cyclades	2	361.0476608	-0.873153218	1	0.108543787	79411959.21	254122262.8	174710303.6	68.8	8126.060632	21500	Volcanic island. Active 0.1 - 0.8 Myr (Matsuda et al., 1999)	Overdispersed	Random
161	Thymaina		NA	FALSE	TRUE	TRUE	Fragmented land bridge	East-Aegean	2	361.0476554	-0.90045724	1	-1.26425867	10101000	55904492.57	45803492.57	81.9	7633.915428	6000	Paleoisland vectors recognizes this as Fournoi	Random	Random
162	Tilos		Nisí Tílos	FALSE	FALSE	FALSE	Unfragmented long-time isolated	East-Aegean	5	276.0157988	-0.339485721	0.736458333	-1.324023661	67148443.6	133838077.7	66689634.1	49.8	3101.843447	21500		Random	Random
163	Tin-And		NA	FALSE	TRUE	FALSE	Fragmented long-time isolated	Cyclades	12	254.4353157	0.2260132	0.624789562	0.024730106	767033824.8	1332654691	565620866.2	42.4	226248.3465	2500		Random	Random
164	Tinos		Tinos	FALSE	TRUE	FALSE	Fragmented long-time isolated	Cyclades	11	253.5896965	0.250003987	0.615909091	0.291294245	202552643.3	767033824.8	564481181.5	73.6	53760.11252	10500		Random	Random
165	Tourlos		NA	FALSE	TRUE	FALSE	Fragmented long-time isolated	Cyclades	4	324.1717777	-1.131710203	0.826086957	-0.878433928	53596.1925	317648922.2	317595326	100	37364.156	8500		Random	Random
166	Trikkeri		Nisída Tríkeri	FALSE	TRUE	TRUE	Fragmented land bridge	Argo-Saronic	2	361.0476554	-0.866547991	1	-0.786559704	1345858.7	5458892286	5457546427	100	376382.5122	14500		Random	Random
167	Tsoungria	Tsougkria	Nisída Tsougkriá	FALSE	TRUE	TRUE	Fragmented land bridge	Sporades	3	257.6570855	0.019981188	0.833333333	-0.143066093	1385471.936	2432047980	2430662508	99.9	285960.2951	8500		Random	Random
170	Yd-Pet		NA	FALSE	TRUE	TRUE	Fragmented land bridge	Argo-Saronic	5	327.2151728	-1.47020621	0.7172	-0.72202099	60362449.65	91255815.61	30893365.96	33.9	3251.933259	9500		Overdispersed	Random
171	Ydra	Idra	Idra	FALSE	TRUE	TRUE	Fragmented land bridge	Argo-Saronic	5	327.2151728	-1.47020621	0.7172	-0.72202099	53681467.57	60362449.65	6680982.08	11.1	13361.96416	500		Overdispersed	Random
172	Ydraclust		NA	FALSE	TRUE	TRUE	Fragmented land bridge	Argo-Saronic	13	238.9606167	1.022030519	0.614414138	1.084992478	91255815.61	5458892286	5367636470	98.3	2147054.588	2500		Random	Random
