# Supplementary material for: Who Is Paying the Extinction Debt? Phylogenetic and Functional Structuring on Greek Islands Is Shaped by Sea‐Level Rise Since the Last Glacial Maximum
Source: Ecol Evol. 2026 Jun 29;16(7):e73894. doi: 10.1002/ece3.73894 (PMC13314317; doi:10.1002/ece3.73894)
Supplement: Supplementary file 3 — Data S2: ece373894‐sup‐0003‐DataS2.csv. [file ECE3-16-e73894-s003.csv]

Species	Order	bodysize_g	bodysize_g_log10	Lifestyle	Synonyms	Notes	Reference body size	Reference lifestyle
Ophiomorus_punctatissimus	Squamata	2.5	0.39	fossorial			Feldman et al.	2016;Valakos et al.	2008
Algyroides_moreoticus	Squamata	3	0.47	terrestrial			Feldman et al.	2016;Valakos et al.	2008
Ablepharus_kitaibelii	Squamata	3.7	0.57	terrestrial			Feldman et al.	2016;Valakos et al.	2008
Mediodactylus_kotschyi	Squamata	3.8	0.59	saxicolous		Sp. complex	Feldman et al.	2015;Valakos et al.	2008
Hemidactylus_turcicus	Squamata	4.9	0.69	saxicolous			Feldman et al.	2016;Valakos et al.	2008
Anatololacerta_pelasgiana	Squamata	7	0.85	terrestrial/saxicolous	Anatololacerta pelasgiana		Feldman et al.	2018;Valakos et al.	2009
Algyroides_nigropunctatus	Squamata	8	0.9	terrestrial/arboreal			Feldman et al.	2016;Valakos et al.	2008
Ophisops_elegans	Squamata	8	0.9	saxicolous			Feldman et al.	2017;Valakos et al.	2008
Podarcis_cretensis	Squamata	8.5	0.93	terrestrial			Feldman et al.	2016;"Lymberakis	P.; Poulakakis
Blanus_strauchi	Squamata	9.7	0.99	fossorial			Feldman et al.	2017;Valakos et al.	2008
Anatololacerta_anatolica	Squamata	9.8	0.99	terrestrial/saxicolous			Feldman et al.	2017;Valakos et al.	2008
Podarcis_muralis	Squamata	11	1.04	terrestrial			Feldman et al.	2016;Valakos et al.	2008
Podarcis_erhardii	Squamata	13.7	1.14	terrestrial/saxicolous			Feldman et al.	2016;Valakos et al.	2008
Hellenolacerta_graeca	Squamata	14.1	1.15	saxicolous			Feldman et al.	2016;"Wolfgang Böhme	Petros Lymberakis (2009). ""Hellenolacerta graeca"". IUCN Red List of Threatened Species. 2009: e.T61523A12502676. doi:10.2305/IUCN.UK.2009.RLTS.T61523A12502676.en"
Podarcis_peloponnesiacus	Squamata	14.1	1.15	generalist		Sp. complex	Feldman et al.	2016;Valakos et al.	2008
Tarentola_mauritanica	Squamata	16.4	1.22	saxicolous		Anthropogenically dispersed	Feldman et al.	2016;Valakos et al.	2008
Podarcis_ionicus	Squamata	17.3	1.24	terrestrial	Podarcis tauricus		Feldman et al.	2016;Valakos et al.	2008
Podarcis_tauricus	Squamata	17.3	1.24	terrestrial		Sp. complex (taurica		ionicus);Feldman et al.	2016;Valakos et al.
Eirenis_modestus	Squamata	32	1.51	saxicolous			Feldman et al.	2017;Valakos et al.	2008
Heremites_auratus	Squamata	33.8	1.53	saxicolous	Trachylepis aurata		Feldman et al.	2016;IUCN	2021
Xerotyphlops_vermicularis	Squamata	39.6	1.6	fossorial	Typhlops vermicularis		Feldman et al.	2016;Valakos et al.	2008
Coronella_austriaca	Squamata	66.5	1.82	terrestrial/arboreal			Feldman et al.	2016;Valakos et al.	2008
Chalcides_ocellatus	Squamata	79.7	1.9	generalist		Anthropogenically dispersed	Feldman et al.	2016;Valakos et al.	2008
Anguis_fragilis	Squamata	79.8	1.9	terrestrial/fossorial		Sp. complex	Feldman et al.	2016;Valakos et al.	2008
Lacerta_viridis	Squamata	91.5	1.96	terrestrial		Sp. complex	Feldman et al.	2016;Valakos et al.	2008
Chamaeleo_chamaeleon	Squamata	95.6	1.98	arboreal			Feldman et al.	2017;Valakos et al.	2008
Lacerta_trilineata	Squamata	117.2	2.07	terrestrial		Sp. complex	Feldman et al.	2016;Valakos et al.	2008
Zamenis_situla	Squamata	117.2	2.07	terrestrial			Feldman et al.	2016;Valakos et al.	2008
Telescopus_fallax	Squamata	186.2	2.27	generalist			Feldman et al.	2016;Valakos et al.	2008
Hemorrhois_nummifer	Squamata	217.2	2.34	terrestrial/saxicolous			Feldman et al.	2016;Valakos et al.	2008
Hierophis_gemonensis	Squamata	219.4	2.34	terrestrial/arboreal			Feldman et al.	2016;Valakos et al.	2008
Platyceps_najadum	Squamata	228.2	2.36	terrestrial			Feldman et al.	2016;Valakos et al.	2008
Eryx_jaculus	Squamata	254.2	2.41	terrestrial/fossorial			Feldman et al.	2016;Valakos et al.	2008
Natrix_tessellata	Squamata	283.8	2.45	aquatic			Feldman et al.	2016;Valakos et al.	2008
Laudakia_stellio	Squamata	334.6	2.52	saxicolous	Stellagama stellio	Anthropogenically dispersed	Feldman et al.	2016;Valakos et al.	2008
Pseudopus_apodus	Squamata	586.2	2.77	terrestrial			Feldman et al.	2017;Valakos et al.	2008
Elaphe_quatuorlineata	Squamata	681.3	2.83	generalist			Feldman et al.	2016;Valakos et al.	2008
Elaphe_sauromates	Squamata	681.3	2.83	generalist			Feldman et al.	2016;Valakos et al.	2008
Zamenis_longissimus	Squamata	681.3	2.83	terrestrial/arboreal			Feldman et al.	2016;Valakos et al.	2008
Vipera_ammodytes	Squamata	687.8	2.84	generalist			Feldman et al.	2016;Valakos et al.	2008
Montivipera_xanthina	Squamata	1118.3	3.05	generalist			Feldman et al.	2016;Valakos et al.	2008
Malpolon_insignitus	Squamata	1186.5	3.07	terrestrial/aquatic			Feldman et al.	2016;Valakos et al.	2008
Dolichophis_caspius	Squamata	1200.5	3.08	generalist			Feldman et al.	2016;Valakos et al.	2008
Dolichophis_jugularis	Squamata	1200.5	3.08	generalist			Feldman et al.	2016;Valakos et al.	2008
Natrix_natrix	Squamata	2800.9	3.45	terrestrial/aquatic			Feldman et al.	2016;Valakos et al.	2008
Macrovipera_lebetina	Squamata	4769.8	3.68	terrestrial/arboreal			Feldman et al.	2016;Valakos et al.	2008
